# Supplementary material for: Monitoring Blood Immune Cells in Patients with Advanced Small Cell Lung Cancer Undergoing a Combined Immune Checkpoint Inhibitor/Chemotherapy
Source: Biomolecules. 2023 Jan 17;13(2):190. doi: 10.3390/biom13020190 (PMC9953684; doi:10.3390/biom13020190)
Supplement: Supplementary file 1 [file biomolecules-13-00190-s001.zip]

Archive with 1 entries (1 files):
- biomolecules-2113847-supplementary.pdf
